# Supplementary material for: Evaluation of soil intervention values in mine tailings in northern Chile
Source: PeerJ. 2018 Nov 2;6:e5879. doi: 10.7717/peerj.5879 (PMC6216957; doi:10.7717/peerj.5879)
Supplement: Supplemental Information 1 — This is the processed data set with Adjusted Threshold values and Weighted Intervention Rankings of each sample. [file peerj-06-5879-s001.xlsx]

## Sheet: Sheet1
Sample	As	Cd	Pb	Ni	Hg	Cu	Zn	Cr	State	WIR
190-TP-2	2.44586	0.836839	1.20514	1.27068	-1.73369	2.02141	1.26477	1.39301	Inactive	19.8804
190-TP	2.4465	0.585337	1.20514	1.27068	-1.73369	2.02141	1.26477	1.39301	Inactive	19.1278
191-W-2	2.73659	-0.269616	1.68081	1.19033	-1.43605	1.8586	1.55742	-0.358325	Inactive	15.8416
191-W	2.73665	-0.574985	1.68081	1.19033	-1.43605	1.8586	1.55742	-0.358325	Inactive	14.9257
152-TP	1.57767	1.19018	-1.12144	1.17026	-1.78248	2.9671	-0.935526	1.17905	Active	9.27472
176-TP-2	-1.33084	0.836839	-1.67418	1.22789	1.72505	2.97123	-1.17529	1.14052	Inactive	4.70618
176-TP	-1.33084	0.75285	-1.67418	1.22789	1.72505	2.97123	-1.17529	1.14052	Inactive	4.45422
197-W	-1.33084	1.61672	-1.61923	1.15987	1.82083	2.6139	-1.0048	-0.215115	Abandoned	4.30008
209-TP	-1.33084	1.19018	-1.5844	1.18041	0.970743	2.86911	-0.973042	0.685397	Abandoned	3.57441
189-W-2	-1.33084	1.61943	-1.50284	1.52763	-1.69847	2.25196	-0.89446	2.1177	Inactive	3.13609
189-W	-1.33084	1.61672	-1.50284	1.52763	-1.69847	2.25196	-0.89446	2.1177	Inactive	3.12797
192-S-2	-1.33084	1.51859	-1.69856	1.5092	-1.32832	2.37773	-1.19728	2.08232	Inactive	2.68364
192-S	-1.33084	1.51517	-1.69856	1.5092	-1.32832	2.37773	-1.19728	2.08232	Inactive	2.67339
182-TP-2	-1.33084	1.52535	-1.69995	1.26245	1.59468	3.03083	-1.15803	-1.0514	Abandoned	2.2304
182-TP	-1.33084	1.51517	-1.69995	1.26245	1.59468	3.03083	-1.15803	-1.0514	Abandoned	2.19988
210-W	-1.33084	1.19018	-1.68439	1.1038	-0.574542	2.30194	-1.10171	1.45582	Abandoned	0.79905
199-TP	-1.33084	0.836839	-1.62422	1.19033	-0.599498	2.85689	-0.945213	1.17905	Abandoned	0.287098
193-TP	-1.33084	-1.09288	-1.54454	1.20952	2.11813	2.99141	-0.990651	1.07545	Abandoned	0.111692
173-S	-1.33084	1.69897	-1.69011	1.23679	-1.76627	1.97313	-1.09498	0.998885	Abandoned	-0.912201
173-S-2	-1.33084	1.69672	-1.69011	1.23679	-1.76627	1.97313	-1.09498	0.998885	Abandoned	-0.918962
177-W	-1.33084	1.29494	-1.70821	1.32428	-1.75961	3.34429	-1.18825	0.830539	Inactive	-0.961605
154-S	-1.29033	-1.58279	-1.28961	1.19033	0.197686	3.26183	1.5969	1.3327	Active	-0.997697
222-S	-1.33084	1.19018	-1.64205	1.27068	-1.74425	2.66956	-1.10171	1.21444	Abandoned	-1.02788
177-W-2	-1.33084	1.19018	-1.70821	1.32428	-1.75961	3.34429	-1.18825	0.830539	Inactive	-1.27589
213-S	-1.33084	0.836839	-1.66222	1.25406	-1.77607	2.69354	-1.1213	1.70208	Abandoned	-1.28223
211-W	-1.33084	-1.47184	-1.62588	1.20003	1.74976	2.79335	-0.832864	1.27758	Abandoned	-1.67042
206-S	-1.33084	0.836839	-1.66974	1.23679	-1.61107	2.36371	-1.08352	1.50201	Abandoned	-1.71878
214-TP	-1.33084	1.19018	-1.68583	1.2188	-1.76792	1.51504	-1.15212	0.998885	Abandoned	-2.99822
148-TP	-1.33084	0.836839	-1.66222	1.15987	-1.7004	1.95067	-1.15803	1.27758	Active	-3.04206
219-TP	-1.33084	1.19018	-1.55046	1.14922	-1.6473	2.37715	-0.954689	0.215115	Abandoned	-3.06761
200-W	-1.33084	0.836839	-1.70957	1.28668	-1.70232	2.65856	-1.17716	0.787333	Abandoned	-3.09925
204-S	-1.33084	0.836839	-1.67859	1.02531	-1.70423	2.58026	-1.10393	1.07545	Abandoned	-3.22306
180-TP-2	-1.33084	1.61672	-1.42908	1.18041	-1.78248	2.46303	-1.14209	-0.739349	Inactive	-3.61108
180-TP	-1.33084	1.60199	-1.42908	1.18041	-1.78248	2.46303	-1.14209	-0.739349	Inactive	-3.65529
175-W-2	-1.33084	-1.07749	-1.70685	1.02531	1.11064	2.21177	-1.14411	1.1199	Abandoned	-3.74088
175-W	-1.33084	-1.09288	-1.70685	1.02531	1.11064	2.21177	-1.14411	1.1199	Abandoned	-3.78706
186-TP-2	-1.33084	0.836839	-1.70821	1.27875	-1.69068	2.05288	-1.20084	0.685397	Abandoned	-3.92891
186-TP	-1.33084	0.831349	-1.70821	1.27875	-1.69068	2.05288	-1.20084	0.685397	Abandoned	-3.94538
198-W	-1.33084	-1.47184	-1.61755	1.14922	0.866287	2.24577	-1.07175	1.14052	Abandoned	-4.6254
187-S-2	-1.33084	-0.180523	-1.68439	1.26245	-1.68673	2.80618	-1.02916	0.998885	Abandoned	-5.39857
194-W	-1.33084	0.836839	-1.69716	1.20952	-1.72832	2.60377	-1.19906	-0.358325	Abandoned	-5.71353
187-S	-1.33084	-0.574985	-1.68439	1.26245	-1.68673	2.80618	-1.02916	0.998885	Abandoned	-6.58195
692-TP	-1.33084	-1.09288	-1.68869	1.27875	-1.37139	2.57116	-1.15998	1.58183	Active	-6.66892
178-S	-1.33084	-0.574985	-1.70957	1.20952	-1.69459	2.42039	-1.20787	1.16021	Inactive	-7.07389
212-TP	-1.33084	-1.09288	-1.48268	1.24551	-1.48606	2.55808	-0.751194	0.998885	Abandoned	-7.15014
215-W	-1.33084	-0.574985	-1.69295	1.27875	-1.78248	0.746552	-1.19549	1.72365	Abandoned	-7.52667
178-S-2	-1.33084	-0.831068	-1.70957	1.20952	-1.69459	2.42039	-1.20787	1.16021	Inactive	-7.84214
205-S	-1.33084	-1.47184	-1.69011	1.36549	-1.69068	3.34794	-0.864753	1.07545	Abandoned	-8.12918
195-S	-1.33084	-1.09288	-1.69576	1.22789	-1.76129	2.4183	-1.20613	1.35784	Abandoned	-8.26952
181-W	-1.33084	-1.09288	-1.7041	1.22789	-1.6363	2.76414	-1.20084	1.0514	Inactive	-8.30631
216-S	-1.33084	-1.47184	-1.61755	1.24551	-1.67669	2.61122	-0.637749	1.24715	Abandoned	-8.40977
181-W-2	-1.33084	-1.20666	-1.7041	1.22789	-1.6363	2.76414	-1.20084	1.0514	Inactive	-8.64765
150-S	-1.33084	-1.74442	-1.69436	1.36549	-1.73369	2.45203	-1.17151	1.8621	Active	-8.67506
221-S	-1.33084	-1.47184	-1.65765	1.23679	-1.75793	2.37136	-1.03439	1.58183	Abandoned	-8.68586
693-TP	-1.33084	-1.74442	-1.69153	1.27875	-1.4325	2.54263	-1.15998	1.61684	Active	-8.71279
202-TP	-1.33084	-0.574985	-1.41324	1.17026	-1.26506	2.59584	-0.575102	-0.998885	Abandoned	-8.95355
218-W	-1.33084	-1.58279	-1.64836	1.1383	-0.776338	2.1011	-0.832864	0.739349	Abandoned	-9.0768
201-W	-1.33084	-1.47184	-1.68869	1.29447	-1.72832	2.66126	-1.1734	1.2311	Abandoned	-9.09727
174-TP	-1.33084	-1.7244	-1.7041	1.02531	-0.519867	2.21679	-1.14209	1.02594	Abandoned	-9.11526
174-TP-2	-1.33084	-1.74442	-1.7041	1.02531	-0.519867	2.21679	-1.14209	1.02594	Abandoned	-9.17534
149-W	-1.33084	-1.47184	-1.65303	1.18041	-1.6087	2.84274	-1.08814	0.939135	Active	-9.41042
203-S	-1.33084	-1.74442	-1.66825	1.22789	-1.66224	2.51629	-1.10614	1.36988	Abandoned	-9.72144
217-TP	-1.33084	-1.09288	-1.66825	1.14922	-0.623097	1.82913	-1.08352	-0.215115	Abandoned	-9.75905
153-W	-1.33084	-1.32245	-1.61078	1.1383	-1.75455	2.53228	-1.02652	0.739349	Active	-9.90193
179-W	-1.33084	-1.74442	-1.68869	1.09167	-1.78248	1.36667	-1.21479	2.09369	Inactive	-10.2426
179-W-2	-1.33084	-1.74442	-1.68869	1.09167	-1.78248	1.36667	-1.21479	2.09369	Inactive	-10.2426
220-W	-1.33084	-1.58279	-1.56015	1.1383	-1.72288	2.38851	-0.856997	0.830539	Abandoned	-10.2596
156-W	-1.33084	-1.74442	-1.7041	1.15987	-1.68074	2.49576	-1.1734	1.09824	Active	-10.7011
207-W	-1.33084	-1.67108	-1.66222	1.19033	-1.50756	1.89502	-1.02652	0.685397	Abandoned	-11.1973
208-TP	-1.33084	-1.74442	-1.66974	1.14922	-1.35039	-0.0636691	-0.474432	1.07545	Abandoned	-11.8753
155-TP	-1.33084	-1.47184	-1.70685	1.15987	-1.57154	1	-1.20787	0.685397	Active	-12.0291
151-W	-1.33084	-1.09288	-1.55046	1.15987	-1.63406	2.35471	-1.12974	-0.830539	Active	-12.1472
183-TP	-1.33084	-1.4693	-1.69153	1.30963	-1.4601	3.54872	-1.20613	-1.29203	Abandoned	-12.7078
183-TP-2	-1.33084	-1.47184	-1.69153	1.30963	-1.4601	3.54872	-1.20613	-1.29203	Abandoned	-12.7154
196-TP	-1.33084	-1.32245	-1.66374	1.2188	-1.7247	2.92958	-1.19906	-1.26263	Abandoned	-13.5388
185-S	-1.33084	-1.47184	-1.68439	1.06633	-1.74425	2.32849	-1.13389	-0.939135	Abandoned	-14.4344
185-S-2	-1.33084	-1.49998	-1.68439	1.06633	-1.74425	2.32849	-1.13389	-0.939135	Abandoned	-14.5188
184-TP	-1.33084	-1.74442	-1.70548	1.22789	-1.60392	1.99587	-1.22831	-1.27758	Abandoned	-15.654
184-TP-2	-1.33084	-1.74442	-1.70548	1.22789	-1.60392	1.99587	-1.22831	-1.27758	Abandoned	-15.654
188-TP	-1.33084	-1.57388	-1.68295	1.2188	-1.76956	0.0636691	-1.18825	-0.739349	Inactive	-16.249
188-TP-2	-1.33084	-1.58279	-1.68295	1.2188	-1.76956	0.0636691	-1.18825	-0.739349	Inactive	-16.2757
